# Supplementary material for: Single Quasi–Symmetrical LED with High Intensity and Wide Beam Width Using Diamond–Shaped Mirror Refraction Method for Surgical Fluorescence Microscope Applications
Source: Diagnostics (Basel). 2023 Aug 25;13(17):2763. doi: 10.3390/diagnostics13172763 (PMC10486995; doi:10.3390/diagnostics13172763)
Supplement: Supplementary file 1 [file diagnostics-13-02763-s001.zip]

Archive with 1 entries (1 files):
- diagnostics-2507094-supplementary.mp4
